# Supplementary material for: Genetic contributions to brain serotonin transporter levels in healthy adults
Source: Sci Rep. 2023 Sep 30;13:16426. doi: 10.1038/s41598-023-43690-x (PMC10542378; doi:10.1038/s41598-023-43690-x)
Supplement: Supplementary file 1 — Supplementary Table 1. [file 41598_2023_43690_MOESM1_ESM.xlsx]

## Sheet: Supp Table 1
Genetic variant	Alleles	Functional effects	Role in serotonergic neurotransmission	References
BDNF (rs6265)	G/A (more commonly Val/Met)	Lower BDNF circulating levels in met- (or G-) carriers vs val/val (or A/A) homozygotes.	Increased subcortical 5-HTT BPND in healthy human met-carriers.	(Fisher et al., 2017)
			Decreased 5-HT1A BPND in healthy human met-carriers but not in patients with depression.	(Lan et al., 2014)
			Lower 5-HTT BPND in healthy human male met-carriers but no association with 5HT1A BPND.	(Henningsson et al., 2009)
			Increased 5-HT4 BPND in healthy human met-carriers.	(Fisher et al., 2015)
			No association between SNP and 5-HTT nor 5-HT1A BPND in healthy human volunteers.	(Kraus et al., 2014)
			No association with neither 5-HTT nor 5HT2A BPND nor BDNF blood levels in healthy human volunteers.	(Klein et al., 2010)
SLC6A4 (5-HTTLPR, rs23351)	LALA vs S- (LGLA, LAS, LGS, SS)	Higher 5-HTT expression in LALA homozygotes compared to S- carriers.	Increased 5-HTT BPND in LALA homozygotes.	(Kalbitzer et al., 2009; Praschak-Rieder et al., 2007; Matthias Reimold et al., 2011)
			No association with 5-HTT BPND.	(Parsey et al., 2006, Fisher et al., 2017)
			Lower 5-HT4 neocortical BPND in S- carriers.	(Fisher et al., 2012)
HTR1A (rs6295)	C/G	Higher 5-HT1AR expression in G- carriers vs CC homozygotes.	Higher 5-HT1A BP in in G- carriers.	(Parsey et al., 2005)
			No association between SNP and 5-HT1A BP in either healthy volunteers or patients with depression.	(Kaufman et al., 2015)
			G- allele linked to increased 5HT1AR expression.	(Lemonde et al., 2003; Czesak et al., 2006; Pernhornst et al., 2013)
HTR2A (rs7333412)	G/A	Unknown	Lower 5-HTT BPND in A- carriers.	(Laje et al., 2010)
			Impaired response to antidepressant treatment in GG patients with depression vs A-carrier patients.	(Qesseveur et al., 2016)
MAOA (rs1137070)	T/C	C allele associated with higher MAOA activity.	C- allele associated with poorer antidepressant treatment outcome when the C- allele of MAOA rs6323 is present.	(Xu et al., 2011)
			C- allele associated with greater MAOA activity levels in cultured human fibroblasts.	(Hotamisligil and Breakefield, 1991)
			C- allele associated with greater MAOA expression in human post-mortem brains.	(Pinsonneault et al., 2006)
			Increased risk for depression and greater MAOA mRNA levels in T-carriers.	(Zhang et al., 2010)
			Impaired antidepressant (venlafaxine) treatment outcome in female C- carriers.	(Bi et al., 2021)
Supplementary Table 1. Overview of the alleles, the respective functional effects of the serotonin-related genetic variants examined, and previous findings about their role in serotonergic neurotransmission. 5-HTT: serotonin transporter; SLC6A4: 5-HTT gene; 5-HT1A: serotonin 1A receptor; HTR1A: serotonin receptor 1A gene; 5-HT2A: serotonin 2A receptor; HTR2A: serotonin receptor 2 gene; 5HT4: sero…
